# Supplementary material for: 5-AZA-dC induces epigenetic changes associated with modified glycosylation of secreted glycoproteins and increased EMT and migration in chemo-sensitive cancer cells
Source: Clin Epigenetics. 2021 Feb 12;13:34. doi: 10.1186/s13148-021-01015-7 (PMC7881483; doi:10.1186/s13148-021-01015-7)
Supplement: Supplementary file 2 — Additional file 2: Table S1. N-glycans and features from secreted glycoproteins from all cell lines. [file 13148_2021_1015_MOESM2_ESM.xlsx]

## Sheet: info
The features were generated using main glycans in each GP peak in each cell line.
Feature description	Which GP peaks summarized based on their major glycans
Fucosylated-core only	only peaks containing core fucosylated glycans and no outer arm fucosylated glycans
Fucosylated-core	all peaks containing core fucosylated glycans
Fucosylated-outer arm only	only peaks containing outer arm fucosylated glycans and no core fucosylated glycans
Fucosylated-outer arm	all peaks containing outer arm fucosylated glycans
Fucosylated- both	all peaks containing both core and outer arm fucosylated glycans
Oligo mannosylated	all peaks containing oligomannosylated glycans
Hybrids	all peaks containing hybrid glycans
Bisects	all peaks containing bisecting glycans
Lacs (no aof)	all polylactoseamine extension containing glycans but with no outer arm fucose
Lac+oaf	all polylactoseamine extension containing glycans with outer arm fucose
Branching	all peaks containing one (A1), two (A2), three (A3) or four (A4) branches
Galactosylation	all peaks containing one (G1), two (G2), three (G3) or four (G4) galactoses; G=total galactosylation=G1+G2+G3+G4
Sialylation	all peaks containing zero (S0), one (S1), two (S2), three (S3) or four (S4) sialic acids; S=total sialylation=S1+S2+S3+S4
The individual peaks counted into the particular feature are highlighted.
Branching= A3+A4-A1-A2
Galactosylation=G3+G4-G0-G1-G2
Sialylation=S2+S3+S4-S0

## Sheet: Table S1
Table S1. Main glycans present in all cell lines and features								A2780																										A2780cis
		Major glycans																Branching				Galactosylation						Sialylation																Branching				Galactosylation
Peak	GU	A2780	A2780cis	PEO1	PEO4	MB-231	MB-436	CoreF only	CoreF	OaF only	OaF	BothF	HighM	Hybrids	Bisects	Lacs (no oaf)	Lacs+oaf	A1	A2	A3	A4	G0	G1	G2	G3	G4	G	S0	S1	S2	S3	S4	S	CoreF only	CoreF	OaF only	OaF	BothF	HighM	Hybrids	Bisects	Lacs (no oaf)	Lacs+oaf	A1	A2	A3	A4	G0	G1
1	6.37	FA1G1	FA2	FA1G1	FA2	M5	FA2	1	1	1	1	1	1	1	1	1	1	1	1	1	1	1	1	1	1	1	1	1	1	1	1	1	1	1	1	1	1	1	1	1	1	1	1	1	1	1	1	1	1
2	6.47	M5	M5	M5	A2G1/FA2[6]G1	A1G1S[6]1	M5	2	2	2	2	2	2	2	2	2	2	2	2	2	2	2	2	2	2	2	2	2	2	2	2	2	2	2	2	2	2	2	2	2	2	2	2	2	2	2	2	2	2
3	6.72	A2F1G1	A2F1G1	FA2[3]G1/A2F1G1	FA2[3]G1	A1G1S[6]1	A2F1G1	3	3	3	3	3	3	3	3	3	3	3	3	3	3	3	3	3	3	3	3	3	3	3	3	3	3	3	3	3	3	3	3	3	3	3	3	3	3	3	3	3	3
4	7.19	A2F1G1	A2F1G1	A2F1G1	A2F1G1	A2F1G1	A2F1G1	4	4	4	4	4	4	4	4	4	4	4	4	4	4	4	4	4	4	4	4	4	4	4	4	4	4	4	4	4	4	4	4	4	4	4	4	4	4	4	4	4	4
5	7.34	A2F1G1	A2F1G1	A2F1G1	A2F1G1	A2F1G1	A2F1G1	5	5	5	5	5	5	5	5	5	5	5	5	5	5	5	5	5	5	5	5	5	5	5	5	5	5	5	5	5	5	5	5	5	5	5	5	5	5	5	5	5	5
6	7.44	FA3G1	FA3G1	FA3G1	A2F1G1	M6	M6/FA3G1	6	6	6	6	6	6	6	6	6	6	6	6	6	6	6	6	6	6	6	6	6	6	6	6	6	6	6	6	6	6	6	6	6	6	6	6	6	6	6	6	6	6
7	7.58	M5A1G1/FA2G2	M5A1G1/FA2G2	M5A1G1	M5A1G1	M5A1G1/FA2G2	FA2G2	7	7	7	7	7	7	7	7	7	7	7	7	7	7	7	7	7	7	7	7	7	7	7	7	7	7	7	7	7	7	7	7	7	7	7	7	7	7	7	7	7	7
8	8.2	FA2BG2/FA3G2	FA2BG2/FA3G2	FA3G2	FA2BG2/FA3G2	FA2BG2/FA3G2	FA2BG2/FA3G2	8	8	8	8	8	8	8	8	8	8	8	8	8	8	8	8	8	8	8	8	8	8	8	8	8	8	8	8	8	8	8	8	8	8	8	8	8	8	8	8	8	8
9	8.47	M7/M4A1G1S1	M7/M4A1G1S1	M4A1G1S1	M7	M4A1G1S1	M7	9	9	9	9	9	9	9	9	9	9	9	9	9	9	9	9	9	9	9	9	9	9	9	9	9	9	9	9	9	9	9	9	9	9	9	9	9	9	9	9	9	9
10	8.62	A2G2S1	A2G2S1	A2G2S1	A2G2S1/A3G1S1	A2G2S1	A2G2S1/A3G1S1	10	10	10	10	10	10	10	10	10	10	10	10	10	10	10	10	10	10	10	10	10	10	10	10	10	10	10	10	10	10	10	10	10	10	10	10	10	10	10	10	10	10
11	8.97	A2G2S1	A2G2S1	A2G2S1	A3G3	A2G2S1	A2G2S1	11	11	11	11	11	11	11	11	11	11	11	11	11	11	11	11	11	11	11	11	11	11	11	11	11	11	11	11	11	11	11	11	11	11	11	11	11	11	11	11	11	11
12	9.13	M8	M8	M8	FA2F2G2	FA2F2G2	M8/FA2G2S1	12	12	12	12	12	12	12	12	12	12	12	12	12	12	12	12	12	12	12	12	12	12	12	12	12	12	12	12	12	12	12	12	12	12	12	12	12	12	12	12	12	12
13	9.45	M5A2BF1G2Lac1S(6)1	M5A2BF1G2Lac1S(6)1	M5A2BF1G2Lac1S(6)1	M5A2BF1G2Lac1S(6)1	M5A2BF1G2Lac1S(6)1	M5A2BF1G2Lac1S(6)1/FA2F2G2/FA2G1Lac1S1	13	13	13	13	13	13	13	13	13	13	13	13	13	13	13	13	13	13	13	13	13	13	13	13	13	13	13	13	13	13	13	13	13	13	13	13	13	13	13	13	13	13
14	9.86	A2G2S2	A2G2S2	A2G2S2	A3G2S1	A2G2S2	FA3'G3	14	14	14	14	14	14	14	14	14	14	14	14	14	14	14	14	14	14	14	14	14	14	14	14	14	14	14	14	14	14	14	14	14	14	14	14	14	14	14	14	14	14
15	9.99	A2G2S2	A2G2S2	A2G2S2	A2G2S2	A2G2S2	A2G2S2	15	15	15	15	15	15	15	15	15	15	15	15	15	15	15	15	15	15	15	15	15	15	15	15	15	15	15	15	15	15	15	15	15	15	15	15	15	15	15	15	15	15
16	10.16	FA2G2S2	FA2G2S2	FA2G2S2	FA2G2S2	FA2G2S2	FA2G2S2	16	16	16	16	16	16	16	16	16	16	16	16	16	16	16	16	16	16	16	16	16	16	16	16	16	16	16	16	16	16	16	16	16	16	16	16	16	16	16	16	16	16
17	10.32	A2G2S2	A2G2S2	A2G2S2	A2G2S2	A2G2S2	A2G2S2	17	17	17	17	17	17	17	17	17	17	17	17	17	17	17	17	17	17	17	17	17	17	17	17	17	17	17	17	17	17	17	17	17	17	17	17	17	17	17	17	17	17
18	10.47	A2G2S2	FA3G2S1	FA3G2S1	FA3G2S1/FA2F2G2S1	FA3G2S1	A4G4	18	18	18	18	18	18	18	18	18	18	18	18	18	18	18	18	18	18	18	18	18	18	18	18	18	18	18	18	18	18	18	18	18	18	18	18	18	18	18	18	18	18
19	10.64	FA2G2S2	FA2G2S2	FA2G2S2	FA2G2S2	FA2G2S2	FA2G2S2	19	19	19	19	19	19	19	19	19	19	19	19	19	19	19	19	19	19	19	19	19	19	19	19	19	19	19	19	19	19	19	19	19	19	19	19	19	19	19	19	19	19
20	10.81	A3G3S2	A3G3S2	A3G3S2	A3G3S2	A3G3S2	A3G3S2	20	20	20	20	20	20	20	20	20	20	20	20	20	20	20	20	20	20	20	20	20	20	20	20	20	20	20	20	20	20	20	20	20	20	20	20	20	20	20	20	20	20
21	10.98	A2G2S2/FA2G2S2/A2BG2S2	A2G2S2/FA2G2S2/A2BG2S2	A2G2S2/FA2G2S2/A2BG2S2	A2G2S2/A2BG2S2	A2BG2S2/A3F2G3	A3G3S1/FA2G2S2/A2BG2S2/A3F2G3	21	21	21	21	21	21	21	21	21	21	21	21	21	21	21	21	21	21	21	21	21	21	21	21	21	21	21	21	21	21	21	21	21	21	21	21	21	21	21	21	21	21
22	11.25	A3G3S2	A3G3S2	A3G3S2	A3G3S2	A3G3S2	A3G3S2	22	22	22	22	22	22	22	22	22	22	22	22	22	22	22	22	22	22	22	22	22	22	22	22	22	22	22	22	22	22	22	22	22	22	22	22	22	22	22	22	22	22
23	11.42	A3G3S2/FA3BG3S1	A3G3S2/FA3BG3S1	A3G3S2/FA3BG3S1	A3G3S2/A3F1G2S1	A3G3S2/FA3BG3S1	A3G3S2/A3F1G2S1	23	23	23	23	23	23	23	23	23	23	23	23	23	23	23	23	23	23	23	23	23	23	23	23	23	23	23	23	23	23	23	23	23	23	23	23	23	23	23	23	23	23
24	11.72	A3G3S3	A3G3S3	A3G3S3	A3G3S3	A3G3S3	A3G3S3	24	24	24	24	24	24	24	24	24	24	24	24	24	24	24	24	24	24	24	24	24	24	24	24	24	24	24	24	24	24	24	24	24	24	24	24	24	24	24	24	24	24
25	11.97	A3G3S2	A3G3S2	A3G3S2	A3G3S2	A3G3S2	A3G3S2	25	25	25	25	25	25	25	25	25	25	25	25	25	25	25	25	25	25	25	25	25	25	25	25	25	25	25	25	25	25	25	25	25	25	25	25	25	25	25	25	25	25
26	12.15	A3G3S3	A3G3S3	A3G3S3	A3G3S3	A3G3S3	A3G3S3	26	26	26	26	26	26	26	26	26	26	26	26	26	26	26	26	26	26	26	26	26	26	26	26	26	26	26	26	26	26	26	26	26	26	26	26	26	26	26	26	26	26
27	12.31	A3F1G3KDN3	A3F1G3KDN3	A3F1G3KDN3	A3F1G3KDN3	A3F1G3KDN3	A3F1G3KDN3	27	27	27	27	27	27	27	27	27	27	27	27	27	27	27	27	27	27	27	27	27	27	27	27	27	27	27	27	27	27	27	27	27	27	27	27	27	27	27	27	27	27
28	12.96	A3G3S3	A3G3S3	A3G3S3	A3G3S3	A3G3S3	A3G3S3	28	28	28	28	28	28	28	28	28	28	28	28	28	28	28	28	28	28	28	28	28	28	28	28	28	28	28	28	28	28	28	28	28	28	28	28	28	28	28	28	28	28
29	12.58	A3G3S3	A3G3S3	A3G3S3	A3G3S3	A3G3S3	A3G3S3	29	29	29	29	29	29	29	29	29	29	29	29	29	29	29	29	29	29	29	29	29	29	29	29	29	29	29	29	29	29	29	29	29	29	29	29	29	29	29	29	29	29
30	12.76	A3G3S3	A3G3S3	A3G3S3	A3G3S3	A3G3S3	A3G3S3	30	30	30	30	30	30	30	30	30	30	30	30	30	30	30	30	30	30	30	30	30	30	30	30	30	30	30	30	30	30	30	30	30	30	30	30	30	30	30	30	30	30
31	13.04	A3G3S3	A3G3S3	A3G3S3	A3G3S3	A3G3S3	A3G3S3	31	31	31	31	31	31	31	31	31	31	31	31	31	31	31	31	31	31	31	31	31	31	31	31	31	31	31	31	31	31	31	31	31	31	31	31	31	31	31	31	31	31
32	13.44	A3G3S4	A3G3S4	A3G3S4	A3G3S4	M5A2G2S2	A3G3S4	32	32	32	32	32	32	32	32	32	32	32	32	32	32	32	32	32	32	32	32	32	32	32	32	32	32	32	32	32	32	32	32	32	32	32	32	32	32	32	32	32	32
33	13.62	FA3BG3S4	FA3BG3S4/FA4F1G1S2	FA3BG3S4	FA3BG3S4/A3F2G3S3	FA3BG3S4/FA4F1G1S2	FA4F1G1S2	33	33	33	33	33	33	33	33	33	33	33	33	33	33	33	33	33	33	33	33	33	33	33	33	33	33	33	33	33	33	33	33	33	33	33	33	33	33	33	33	33	33
34	13.96	A2G3Lac1S2	A2G3Lac1S2	A2G3Lac1S2	A2G3Lac1S2	A2G3Lac1S2	A2G3Lac1S2	34	34	34	34	34	34	34	34	34	34	34	34	34	34	34	34	34	34	34	34	34	34	34	34	34	34	34	34	34	34	34	34	34	34	34	34	34	34	34	34	34	34
35	14.18	FA3'BG3S(3)4	FA3'BG3S(3)4	FA3'BG3S(3)4	FA3'BG3S(3)4	FA3'BG3S(3)4	FA3'BG3S(3)4	35	35	35	35	35	35	35	35	35	35	35	35	35	35	35	35	35	35	35	35	35	35	35	35	35	35	35	35	35	35	35	35	35	35	35	35	35	35	35	35	35	35
[truncated: 114 more columns]
