# Supplementary material for: 5-AZA-dC induces epigenetic changes associated with modified glycosylation of secreted glycoproteins and increased EMT and migration in chemo-sensitive cancer cells
Source: Clin Epigenetics. 2021 Feb 12;13:34. doi: 10.1186/s13148-021-01015-7 (PMC7881483; doi:10.1186/s13148-021-01015-7)
Supplement: Supplementary file 3 — Additional file 3: Table S2. Detailed assignments of N-glycans from cell glycoproteins of A2780 cell line using UPLC and exoglycosidase digestions. [file 13148_2021_1015_MOESM3_ESM.xlsx]

## Sheet: info
Feature description	Which GP peaks summarized based on their major glycans
Fucosylated-core only	only peaks containing core fucosylated glycans and no outer arm fucosylated glycans
Fucosylated-core	all peaks containing core fucosylated glycans
Fucosylated-outer arm only	only peaks containing outer arm fucosylated glycans and no core fucosylated glycans
Fucosylated-outer arm	all peaks containing outer arm fucosylated glycans
Fucosylated- both	all peaks containing both core and outer arm fucosylated glycans
Oligoman	all peaks containing oligomannosylated glycans
Hybrids	all peaks containing hybrid glycans
Bisects	all peaks containing bisecting glycans
Lacs (no aof)	all polylactoseamine extension containing glycans but with no outer arm fucose
Lac+oaf	all polylactoseamine extension containing glycans with outer arm fucose
Branching	all peaks containing one (A1), two (A2), three (A3) or four (A4) branches
Galactosylation	all peaks containing zero (G0), one (G1), two (G2) or three (G3) galactoses
Sialylation	all peaks containing zero (S0), one (S1), two (S2), three (S3) or four (S4) sialic acids

## Sheet: Table S2
	Peak	UND					JBM					NAN1					ABS					ABS+BTG					ABS+BTG+AMF					ABS+BTG+BKF					ABS+BTG+BKF+GUH
		GU	% Area		Glycan (main)		GU	% Area		Glycan		GU	% Area		Glycan		GU	% Area		Glycan		GU	% Area		Glycan		GU	% Area		Glycan		GU	% Area		Glycan		GU	% Area		Glycan
	1		10.9	2.5	junk		4.14	17.99					8.91	1	junk		4.14	9.21	1	junk		4.15	9.05	1	junk			8.32	0.82	junk			8.17	2.5	junk			7.44	2	junk			UND	NAN1	ABS	BTG	AMF	BKF	GUH
				8.4	M3							4.06	0.42	8.33	M3				8.21	M3				8.05	M3		4.1	0.64	8.03	M3		4.14	3.66	9.33	M3		4.07	35.27	40.71	M3		Oligoman	53.15	53.07	53.47	53.49	53.17	53.33	84.51
	2	4.52	2.68	1.4	FM3		4.85	9.78				4.53	2.74	1.5	FM3		4.74	2.83	1.47	FM3		4.75	2.76	1.4	FM3		4.32	0.08	1.4	FM3		4.51	1.24				4.43	1.19				A1	5.34	4.42	3.94	3.71	3.78	4.2	2.57
				1.28	M3B									1.24	M3B				1.36	M3B				1.36	M3B		4.55	3.02	1.22	M3B				1.24	M3B				1.19	M3B		A1B	0.11	0.21	0.1	0.41	0.38	0.34	0.87
	3	4.62	5.54	5.34	A1							4.63	4.62	4.42	A1		4.86	4.14	3.94	A1		4.86	3.91	3.71	A1		4.64	3.49	3.78	A1		4.69	4.4	4.2	A1		4.62	2.77	2.57	A1		FA1	0.5	0.7	0.49	0.49	0.5
				0.2	junk									0.2	junk				0.2	junk				0.2	junk				0.2	junk				0.2	junk				0.2	junk		A2	1.27	1.6	1.36	1.42	1.35	6.86	0.58
	4	4.88	0.31	0.11	A1B		5.22	0.97				4.88	0.61	0.21	A1B		5.16	0.24	0.1	A1B		5.32	0.9	0.41	A1B		4.89	0.08	0.38	A1B		4.98	0.34	0.34	A1B		4.86	0.87	0.87	A1B		A2B	5.59	5.6	3.7	3.7	3.35	3.67	3.4
				0.2	FA1									0.4	FA1				0.14	FA1				0.49	FA1				0.5	FA1												FA2	5.03	5.52	5.36	5.44	5.4
	5	5.07	0.32	0.32	A2							5.08	0.63	0.63	A2		5.3	0.31	0.4	A2		5.39	1.42	1.42	A2		5.09	0.74	1.35	A2		5.22	6.86	6.86	A2		5.02	0.11	0.58	A2		A3	2.11	1.98	2.59	2.55	2.47	6.25	0.68
																											5.16	1.31									5.21	0.47				A3B	1.1	1.36	1.2	1.3	1.28	1.32	1.77
	6	5.37	5.79	5.59	A2B		5.62	10.34				5.37	5.5	5.6	A2B		5.64	4.22	3.7	A2B		5.64	3.9	3.7	A2B		5.39	3.55	3.35	A2B		5.45	3.87	3.67	A2B		5.36	3.6	3.4	A2B		A3'	0.01	0.01	0.01	0.01	0.02	1.94
				0.2	junk									0.5	junk				0.2	junk				0.2	junk				0.2	junk				0.2	junk				0.2	junk		FA3	2.9	2.94	3.44	3.59	3.6
	7	5.6	0.74	0.01	A3		5.82	1.55				5.61	1.06	0.01	A3		5.82	0.7	0.01	A3		5.87	7.99	2.55	A3		5.62	7.87	2.47	A3		5.6	3.15	6.25	A3		5.55	0.22	0.68	A3		FA3'	1.47	1.4	1.8	1.8	1.8
				0.01	FA2									0.01	FA2				0.01	FA2				5.44	FA2				5.4	FA2		5.68	3.1				5.73	0.46				A4	1.81	2.1	2.44	2.64	2.33	5.16	0.88
				0.42	A2G1									0.44	A2G1				0.43	A2G1																						A4B	0.1	0.15	0.11	0.08	0.1	0.1	0.1
				0.3	FA1G1		6.01	1.65						0.3	FA1G1				0.35	FA1G1							5.92	1.74				5.84	0.15									FA4	2.47	3	3.25	3.12	3.03
	8	5.91	1.58	0.01	A3'		6.14	0.9				5.91	2.67	0.01	A3'		6.19	2.19	0.01	A3'		6.25	6	0.01	A3'		5.98	4.08	0.02	A3'		5.97	4.39	1.94	A3'		5.9	2.6				polylac	11.82	11.26	12.51	12.05	12.18	11.33
				2.4	M5		6.23	0.77						2.65	M5				2.4	M5				2.4	M5				2.4	M5				2.6	M5				2.6	M5		Junk	5.22	4.69	4.22	4.18	5.28	5.52	4.66
				0.01	FA3									0.01	FA3				0.21	FA3				3.59	FA3				3.6	FA3												SUM	100	100.01	99.99	99.98	100.02	100.02	100.02
	9	6.12	2.44	1.1	A3B		6.31	0.49				6.12	2.86	1.36	A3B		6.33	0.53	1.2	A3B		6.42	2.11	1.3	A3B		6.14	1.98	1.28	A3B		6.2	1.52	1.32	A3B		6.11	1.97	1.77	A3B		Sum from columns	100	100.01	99.99	99.98	100.02	100.02	100.02
				0.2	junk		6.41	5.11						0.7	junk		6.41	1.99	0.2	junk				0.2	junk				0.2	junk				0.2	junk				0.2	junk
	10	6.36	1.01	1.11	A4		6.59	1.88				6.3	0.8	1.3	A4		6.59	0.52	1.34	A4		6.59	3.83	2.64	A4		6.32	3.93	2.33	A4		6.38	5.26	5.16	A4		6.28	0.98	0.88	A4		which main peaks contain these features:						GP12 and 23 are junk
																								1.8	FA3'				1.8	FA3'												A1	GP3+4
				0.1	FA2G1		6.72	0.57				6.37	0.74	0.74	FA2G1		6.67	0.61	0.61	FA2G1																						A2	GP5+6+7+13+18+21/2
				0.1	A4B							6.55	0.15	0.15	A4B		6.83	0.11	0.11	A4B		6.8	0.08	0.08	A4B				0.1	A4B				0.1	A4B				0.1	A4B		A3	GP9+14+16+17+20+21/2+24/2+26+30+32+33+35/2
	11	6.8	10.84	0.4	A2G1GlcNAc1		6.96	4.17				6.67	0.41	0.4	A2G1GlcNAc1		6.97	0.43	0.4	A2G1GlcNAc1		6.98	3.52	0.8	A2G1GlcNAc1		6.53	0.05	1	A2G1GlcNAc1		6.62	1.23	1.23	A2G1GlcNAc1							A4	GP10+24/2+27+28+29+31+34+35/2+36+37+38+39
				0.01	FA4									0.01	FA4				0.03	FA4				2.72	FA4		6.7	3.68	3.03	FA4							6.8	8.53				G0	GP1+2+3+4+5+6+8+9+10+11+15+19+22+25
				8.53	M6		7.15	4.67				6.81	9.82	8.23	M6		7.11	9.43	8.53	M6		7.1	9.22	8.53	M6		6.82	9.21	8.23	M6		6.88	10.33	8.53	M6				8.53	M6		G1	GP7+16
				1.87	A2BG1GlcNAc1									1.56	A2BG1GlcNAc1		7.2	1.63	2	A2BG1GlcNAc1		7.2	1.18	2.01	A2BG1GlcNAc1				1.97	A2BG1GlcNAc1				1.9	A2BG1GlcNAc1							G2	GP13+14+18+21
				0.03	A2G2									0.03	A2G2				0.53	A2G2		7.33	0.14				6.93	1.29														G3	GP17+20+24/2+26+29+30+31+32+33+35/2
	12	7.09	0.26	0.26	junk		7.38	1.49				7.09	0.27	0.27	junk		7.4	0.29	0.29	junk		7.4	0.27	0.27	junk		7.12	0.39	0.39	junk		7.22	0.38	0.28	junk		7.08	0.26	0.38	junk		G4	GP24/2+27+28+34+35/2+36+37+38+39
							7.5	0.34									7.49	0.08				7.51	0.4	0.4	FA4F1																	G	GP7+13+14+16+17+18+20+21+24+26+27+28+29+30+31+32+33+34+35+36+37+38+39
	13	7.32	1.16				7.61	1.78				7.32	2.35				7.62	4.66				7.56	0.49	0.49	A3'G1GlcNAc1		7.27	0.55	0.55	A3'G1GlcNAc1		7.3	0.52	0.52	A3'G1GlcNAc1		7.28	0.12				S0	GP1-11+13-17+19+20+22+24+25+27+28+33+36
				1.16	FA2G2									2.35	FA2G2				4.74	FA2G2																						S1	GP18+29+31
	14	7.46	1.22	0.36	M7 D3		7.76	2.69				7.47	1.53	0.35	M7 D3		7.78	2.24	0.3	M7 D3		7.79	0.42	0.42	M7 D3		7.51	0.45	0.45	M7 D3		7.57	0.68	0.18	M7 D3		7.46	0.12	0.12	M7 D3		S2	GP21+26+34
				0.3	A2G2GlcNAc1									0.3	A2G2GlcNAc1				0.3	A2G2GlcNAc1																						S3	GP30+32+35+37
				0.42	FA3G2									1.23	FA3G2				1.64	FA3G2														0.5	A3BG1GlcNAc1							S4	GP38+39
	15	7.68	7.77	0.41	FA2G1S(3)1		7.87	0.9				7.57	0.45				7.89	0.36				7.87	0.55				7.58	0.58				7.65	0.82				7.57	0.37				S	GP18+21+26+29+30+31+32+34+35+37+38+39
				6.24	M7 D1		7.95	0.97				7.69	7.31	6.4	M7 D1		8.01	7.37	6.61	M7 D1		7.99	7.58	6.61	M7 D1		7.7	7.31	6.61	M7 D1		7.76	7.87	6.61	M7 D1		7.69	6.24	6.61	M7 D1		CoreF	GP2+4+13+14+16+18+20+21+24/2+26+32+34+35+37+38+39
				1.53	A4G1GlcNAc1									0.91	A4G1GlcNAc1				1.12	A4G1GlcNAc1				1.22	A4G1GlcNAc1				1.28	A4G1GlcNAc1				1.58	A4G1GlcNAc1							CoreF only	same as above
	16	7.77	0.94	0.54	junk		8.18	0.33				7.88	0.47	0.07	junk		8.2	0.43	0.43	junk		8.19	0.46	0.46	junk		7.84	0.65	0.65	junk		7.95	0.37	0.87	junk		7.88	0.35	0.35	junk		CoreF	same as above
				0.4	FA3BG1GlcNAc1		8.36	2.38						0.4	FA3BG1GlcNAc1		8.33	0.62	0.4	FA3BG1GlcNAc1		8.29	0.07	0.37	FA3BG1GlcNAc1		7.91	0.51	0.51	FA3BG1GlcNAc1												OAF only	same as Lacs+oaF
	17	8.06	1.86	0.1	A2G2S(6)1		8.49	0.35				8.09	1.46	0.1	A2G2S(6)1		8.44	2.36				8.4	0.16				8.03	0.14				8.18	0.2				8.1	0.21				OAF	same as Lacs+oaF
				1.56	A3G3									1.16	A3G3				2.58	A3G3																						Both core and OAF	none
				0.2	A2BG2GlcNAc2									0.2	A2BG2GlcNAc2				0.2	A2BG2GlcNAc2				0.16	A2BG2GlcNAc2		8.11	0.16	0.3	A2BG2GlcNAc2				0.31	A2BG2GlcNAc2							OligoM	GP1+2+8+11+15+19+22+25
	18	8.4	0.93	0.4	M8 D2,D3		8.59	0.75				8.3	0.63	0.43	M8 D2,D3		8.63	0.65	0.45	M8 D2,D3		8.62	0.43	0.43	M8 D2,D3		8.31	0.54	0.54	M8 D2,D3		8.35	0.11	0.55	M8 D2,D3		8.32	0.25	0.46	M8 D2,D3		Bisects	GP6+9+16+28+29+31+36
				0.53	FA2G2S(3)1																											8.4	0.55									Hybrids	none
	19	8.52	14.77	0.5	junk		8.79	2.95				8.53	14.6	0.5	junk		8.74	0.6	0.6	junk		8.71	0.56	0.56	junk		8.41	0.59	0.59	junk		8.47	0.64	0.64	junk		8.41	0.51	0.51	junk		Lacs	GP16+24+27+28+29+31+36
				10.75	M8 D1,D3									10.75	M8 D1,D3		8.87	12.87	10.75	M8 D1,D3		8.84	11.97	10.75	M8 D1,D3		8.53	12.47	10.75	M8 D1,D3		8.6	11.83	10.75	M8 D1,D3		8.53	10.4	10.75	M8 D1,D3		Lacs+oaF	GP33
				0.08	FA3G3									1	FA3G3				1.59	FA3G3
				1.02	A3G2GlcNAc2									1.43	A3G2GlcNAc2				1.42	A3G2GlcNAc2				2.2	A3G2GlcNAc2				2.28	A3G2GlcNAc2				2.02	A3G2GlcNAc2
				2.42	FA2G2S(6)1		9.03	1.04				8.69	2.08	2.42	FA2G2S(6)1		9.01	2.69				9.03	0.8				8.73	0.96				8.8	0.94				8.73	0.35
							9.15	1.42														9.13	0.18
	20	8.81	0.92	1.12	FA3'G3		9.22	1.09				8.91	0.8	1.4	FA3'G3		9.25	0.48	1.8	FA3'G3		9.21	0.19				8.89	0.2				8.97	0.11				8.9	0.13
	21	8.88	1.39	0.4	junk									0.61	junk				0.7	junk				0.65	junk				1.07	junk				0.11	junk				0.38	junk
				0.4	FA2G2S(3,6)2		9.35	0.35				9.02	0.21				9.37	0.22				9.34	0.46				9.03	0.47				9.17	0.26				9.03	0.05
				0.39	FA3G2S(3,3)2		9.48	0.33				9.1	0.32				9.45	0.28				9.4	0.42				9.08	0.46									9.09	0.2
	22	9.21	14.13	11.39	M9		9.6	2.91				9.23	13.73	11.19	M9		9.6	13.34	11.39	M9		9.55	13.38	11.39	M9		9.23	14	11.39	M9		9.3	13.15	11.39	M9		9.23	11.39	11.39	M9
				1.34	A4BG2GlcNAc2									1.4	A4BG2GlcNAc2				1.64	A4BG2GlcNAc2				2.41	A4BG2GlcNAc2				2.67	A4BG2GlcNAc2				2.1	A4BG2GlcNAc2
				0.4	A2G2S(6,6)2									0.4	A2G2S(6,6)2
				0.2	A4G4									0.8	A4G4				1.1	A4G4
				0.8	FA3G2S(6,6)2		9.93	0.26				9.48	0.26	0.4	FA3G2S(6,6)2		9.85	0.51				9.91	0.54				9.56	0.63				9.46	0.08				9.57	0.29
	23	9.55	0.62	0.32	junk							9.58	0.69	0.55	junk		9.96	0.53	0.53	junk				0.54	junk				1.03	junk		9.65	0.36	0.36	junk				0.29	junk
	24	9.81	1.02	0.5	A3G3GlcNAc2		10.06	0.24				9.72	0.28	0.28	A3G3GlcNAc2		10.1	0.34	0.54	A3G3GlcNAc2		10.19	0.31				9.84	0.31				9.76	0.07				9.77	0.04
				0.52	FA4G4		10.19	1.61				9.84	2.79	2.79	FA4G4		10.22	2.93	2.73	FA4G4												9.92	0.28				9.84	0.16
	25	9.93	2.76	2	M9Glc		10.34	1.06				9.95	2.96	2	M9Glc		10.35	3.3	2	M9Glc		10.3	2.56	2.15	M9Glc		9.94	2.68	2.15	M9Glc		10.02	2.71	2.15	M9Glc		9.95	1.95	2.15	M9Glc
				0.16	A4BG3GlcNAc2									0.36	A4BG3GlcNAc2				0.6	A4BG3GlcNAc2
				0.6	A3G3GlcNAc3									0.6	A3G3GlcNAc3				0.62	A3G3GlcNAc3				0.72	A3G3GlcNAc3				0.84	A3G3GlcNAc3				0.51	A3G3GlcNAc3
							10.54	0.12				10.18	0.17				10.57	0.12				10.63	0.68	0.58	A3BG3GlcNAc3		10.14	0.13	0.55	A3BG3GlcNAc3				0.4	A3BG3GlcNAc3
				0.4	A3'G3Lac1									0.44	A3'G3Lac1				0.4	A3'G3Lac1
	26	10.31	0.45	0.1	junk		10.8	1.28				10.29	0.29	0.29	junk		10.71	0.27	0.07	junk				0.1	junk		10.25	0.55	0.13	junk		10.35	0.16	0.16	junk		10.27	0.15	0.15	junk
				0.35	FA3'G3S(3,3)2
	27	10.41	0.45	0.45	A4G4GlcNAc3		10.94	0.76				10.43	0.54	0.54	A4G4GlcNAc3		10.91	0.19	0.19	A4G4GlcNAc3		10.79	0.21	0.21	A4G4GlcNAc3		10.4	0.1	0.1	A4G4GlcNAc3		10.52	0.09	0.09	A4G4GlcNAc3
	28	10.54	0.38	0.38	A4BG4GlcNAc3		11.19	1.85				10.55	0.32	0.32	A4BG4GlcNAc3		11.26	0.25	0.25	A4BG4GlcNAc3		11.17	0.16	0.16	A4BG4GlcNAc3		10.55	0.13	0.13	A4BG4GlcNAc3		10.63	0.17	0.17	A4BG4GlcNAc3
	29	10.64	0.13	0.13	A4BG3GlcNAc2S(3)1
	30	10.76	1.14	0.2	FA4F1G4		11.48	1.12				10.89	1.01	0.2	FA4F1G4		11.49	0.49	0.49	FA4F1G4		11.63	0.47
				0.54	A3G3S(6,6,6)3									0.81	A3G3S(6,6,6)3
	31	11.05	0.65	0.3	A4BG3F2GlcNAc2		11.61	2.3				11.12	0.89	0.46	A4BG3F2GlcNAc2		11.57	0.46	0.46	A4BG3F2GlcNAc2				0.47	A4BG3F2GlcNAc2
				0.45	A4BG3GlcNAc2S(6)1									0.3	A4BG3GlcNAc2S(6)1
	32	11.17	1.08	0.4	A3BG3GlcNAc2Lac1							11.25	0.56	0.26	A3BG3GlcNAc2Lac1		11.67	0.54	0.54	A3BG3GlcNAc2Lac1
				0.9	FA3G3S(3,3,3)3
	33	11.54	0.69	0.3	A3G3F2GlcNAc3		12.01	0.94						0.3	A3G3F2GlcNAc3		12	0.24	0.24	A3G3F2GlcNAc3		11.83	0.25	0.25	A3G3F2GlcNAc3
	34	11.72	0.86	0.86	FA4G4S(6,6)2		12.17	1.68
	35	12.18	0.64	0.3	FA3G3S(6,6,6)3		12.39	0.39				12.26	1.1	0.3	FA3G3S(6,6,6)3		12.7	1.19
				0.34	FA4G4S(6,6,6)3		12.62	0.82
	36	12.38	0.89	0.69	A4BG4Lac2		12.84	1.16						0.8	A4BG4Lac2				1.19	A4BG4Lac2
				0.5	A4G4S(3,3,3,3)4		13.04	0.2
	37	12.79	0.49	0.29	FA4G4S(6,6,6)3		13.25	0.96
	38	13.38	0.2	0.2	FA4G4S(6,6,6,6)4
	39	13.47	0.05	0.05	FA4G4S(6,6,6,6)4
			100	100									100.01	100.01				99.99	99.99				99.98	99.98				100.02	100.02				100.02	100.02				100.02	100.02
