# Supplementary material for: 5-AZA-dC induces epigenetic changes associated with modified glycosylation of secreted glycoproteins and increased EMT and migration in chemo-sensitive cancer cells
Source: Clin Epigenetics. 2021 Feb 12;13:34. doi: 10.1186/s13148-021-01015-7 (PMC7881483; doi:10.1186/s13148-021-01015-7)
Supplement: Supplementary file 4 — Additional file 4: Table S3. P-values for siRNA knock down experiments (Fig. 6) [file 13148_2021_1015_MOESM4_ESM.xlsx]

## Sheet: Table S3
Supplementary Table S3. P-values for siRNA knock down experiments (Figure 6)
Figure 6A-Genes	A2780			A2780cis			PEO1			PEO4
Comparison	ST3GAL4	GATA2	MGAT5	ST3GAL4	GATA2	MGAT5	ST3GAL4	GATA3	MGAT5	ST3GAL4	GATA3	MGAT5
untreated-siGATA	1.57623e-06	3.2472e-05	3.57014e-06	1.3981e-06	6.78921e-07	8.72282e-05	0.0196752	0.0196752	0.0196752	0.531149	0.000614805	0.0967331
untreated-AZA treated	0.0393813	0.436777	0.32263	0.00292388	0.197217	0.00267113	0.0044569	0.704071	0.690879	0.00459439	0.695932	0.00896251
AZA treated-AZA treated siGATA	0.362348	2.82839e-06	0.00208519	0.000138513	0.857762	0.026714	0.0329689	0.690879	0.74233	0.790324	0.672968	0.207056
Figure 6B-Proteins	A2780			A2780cis			PEO1			PEO4
Comparison	ST3GAL4	GATA2	MGAT5	ST3GAL4	GATA2	MGAT5	ST3GAL4	GATA3	MGAT5	ST3GAL4	GATA3	MGAT5
untreated-siGATA	0.0484941	0.0484941	0.0484941	0.0273852	0.00354864	0.0206238	0.010849	0.0137303	0.0137303	0.0380527	0.0146788	0.121802
untreated-AZA treated	0.869207	0.440449	0.911761	0.817337	0.787186	0.817337	0.849909	0.849909	0.765364	0.888547	0.888547	0.663776
AZA treated-AZA treated siGATA	0.90322	0.440449	0.869207	0.484207	0.817337	0.484207	0.849909	0.849909	0.849909	0.888547	0.888547	0.663776
Two-way ANOVA was used
Figure 6A-Genes	A2780		A2780cis		PEO1		PEO4
	P-value	Rho value	P-value	Rho value	P-value	Rho value	P-value	Rho value
ST3GAL4-GATA2	0.002	0.579	0.006	0.546	-	-	-	-		p≤0.005
MGAT5-GATA2	0	0.815	0	0.795	-	-	-	-		p≤0.05
ST3GAL4-GATA3	-	-	-	-	0.983	0.004	0	0.796		-	not performed
MGAT5-GATA3	-	-	-	-	0	0.773	0.008	0.483
ST3GAL4-MGAT5	0	0.796	0	0.707	0.669	0.086	0.057	0.364
Figure 6B-Proteins	A2780		A2780cis		PEO1		PEO4
	P-value	Rho value	P-value	Rho value	P-value	Rho value	P-value	Rho value
ST3GAL4-GATA2	0.002	0.742	0.044	0.525	-	-	-	-
MGAT5-GATA2	0	0.911	0.032	0.554	-	-	-	-
ST3GAL4-GATA3	-	-	-	-	0	0.851	0.002	0.731
MGAT5-GATA3	-	-	-	-	0.001	0.748	0.021	0.589
ST3GAL4-MGAT5	0	0.87	0.006	0.677	0.013	0.622	0	0.867
Spearman correlation was used
